# Supplementary material for: Investigation of the lncRNA THOR in Mice Highlights the Importance of Noncoding RNAs in Mammalian Male Reproduction
Source: Biomedicines. 2021 Jul 22;9(8):859. doi: 10.3390/biomedicines9080859 (PMC8389704; doi:10.3390/biomedicines9080859)
Supplement: Supplementary file 1 [file biomedicines-09-00859-s001.zip]

Archive with 6 entries (6 files):
- Figure S1.tif
- Figure S2.tif
- Table S1.pdf
- Table S2.xlsx
- Table S3.xlsx
- Table S4.xlsx
