# Supplementary material for: Investigation of the lncRNA THOR in Mice Highlights the Importance of Noncoding RNAs in Mammalian Male Reproduction
Source: Biomedicines. 2021 Jul 22;9(8):859. doi: 10.3390/biomedicines9080859 (PMC8389704; doi:10.3390/biomedicines9080859)
Supplement: Supplementary file 1 [file biomedicines-09-00859-s001.zip › Table S2.xlsx]

## Sheet: Sheet1
	WT♂ x WT♀(n=6)	THOR+/-♂ x WT♀(n=6)	THOR-/-♂ x WT♀(n=6)	WT♂ x THOR-/-♀(n=6)	THOR+/-♂ x THOR-/-♀(n=6)	THOR+/-♂ x THOR+/-♀(n=6)	THOR-/-♂ x THOR-/-♀(n=6)
Total number of litters	30	28	21	29	25	26	19
Total number of fetuses	308	215	112	280	184	174	99
Average number per litter	10.2667	7.16667	3.73333	9.33333	5.6	5.8	3.3
Total number of males	152	161	77	72	48	144	51
Total number of females	156	54	35	208	136	30	48
Average number of males per litter	5.06667	5.75	3.66667	2.48276	1.92	5.53846	2.68421
Average number of females per litter	5.2	1.92857	1.66667	7.17241	5.44	1.15385	2.52632
Percentage of females	0.506494	0.251163	0.3125	0.742857	0.73913	0.172414	0.484848
Percentage of males	0.493506	0.748837	0.6875	0.257143	0.26087	0.827586	0.515152
Male to female ratio	1.02632	0.335404	0.454545	2.88889	2.83333	0.208333	0.941176
