# Supplementary material for: Investigation of the lncRNA THOR in Mice Highlights the Importance of Noncoding RNAs in Mammalian Male Reproduction
Source: Biomedicines. 2021 Jul 22;9(8):859. doi: 10.3390/biomedicines9080859 (PMC8389704; doi:10.3390/biomedicines9080859)
Supplement: Supplementary file 1 [file biomedicines-09-00859-s001.zip › Table S3.xlsx]

## Sheet: Sheet1
primers
	application	Forward (5'-3')	Reverse (5'-3')
lncRNA THOR-1	qRT-PCR	CCGACACTTGTACCACACGGGTAA	GAACTGGACAGAATCTTGT
lncRNA THOR-2	qRT-PCR	CAGACACATCACGCATCGGCAT	ACACCCAGTTGGCCTAGCGTAA
GAPDH	qRT-PCR	ACCACAGTCCATGCCATCAC	CACCACCCTGTTGCTGTAGCC
IGF2BP1	qRT-PCR	ATCGGAGCTGAGGTGGAATA	CTCGGGGAAAGTAGAACTGC
IGF2	qRT-PCR	CGTGTTACCACCCAAAGACC_x000D_	GGAACTGTCCCTGCTCAAGA_x000D_
IGF2R	qRT-PCR	CAGGGTTTTCCTTTGATTTG_x000D_	GCTCTCGGTGTGTGCTTTT
IGF1	qRT-PCR	TCAGTTCGTGTGTGGACCG	GGAAATGCCCATCTTTGTAA_x000D_
IGF1R	qRT-PCR	CGCTTGCCCTAAAACTGA_x000D_	GACACACATTCCCGCTGA
c-MYC	qRT-PCR	CTGGAGATGATGACCGAGTTAC_x000D_	GAGAAACCGCTCCACATACA
lncRNA THOR-gRNA-5'	CRISPR	TAGGGAGCCTTAAGGGGTCTACGGTGG	AAACCCGTAGACCCCTTAAGGCTC
lncRNA THOR-gRNA-3'	CRISPR	TAGGGACACATCACGCATCGGCATGGG	AAACATGCCGATGCGTGATGTGTC
lncRNA THOR-genotyping	CRISPR	TAATAGCCTGCCGTCCTGGTGA	ACCCGTGTGGTACAAGTGTCGG
