# Supplementary material for: Investigation of the lncRNA THOR in Mice Highlights the Importance of Noncoding RNAs in Mammalian Male Reproduction
Source: Biomedicines. 2021 Jul 22;9(8):859. doi: 10.3390/biomedicines9080859 (PMC8389704; doi:10.3390/biomedicines9080859)
Supplement: Supplementary file 1 [file biomedicines-09-00859-s001.zip › Table S4.xlsx]

## Sheet: Sheet1
antibodies
	application	company	catalog number
MEK	WB	CST	8727T
p-MEK	WB	CST	9154T
ERK	WB	CST	4695T
p-ERK	WB	CST	4370T
GAPDH	WB	BOSTER	A00227
